# Supplementary material for: Molecular Basis of Influence of A501X Mutations in Penicillin-Binding Protein 2 of Neisseria gonorrhoeae Strain 35/02 on Ceftriaxone Resistance
Source: Int J Mol Sci. 2024 Jul 29;25(15):8260. doi: 10.3390/ijms25158260 (PMC11312080; doi:10.3390/ijms25158260)
Supplement: Supplementary file 1 [file ijms-25-08260-s001.zip]

Archive with 1 entries (1 files):
- ijms-3083515-supplementary.pdf
